# Supplementary material for: Casein kinase 2 phosphorylates and induces the SALL2 tumor suppressor degradation in colon cancer cells
Source: Cell Death Dis. 2024 Mar 16;15(3):223. doi: 10.1038/s41419-024-06591-z (PMC10944491; doi:10.1038/s41419-024-06591-z)
Supplement: Supplementary file 6 — Original Data File [file 41419_2024_6591_MOESM6_ESM.xlsx]

## Sheet: Fig. 1
	Fig. 1B		SALL2					CK2α/α'
	Fig. 1C input
			SALL2, HA (CK2α) and GAPDH short exposure						SALL2, HA (CK2α) and GAPDH long exposure
	Fig. 1C IP
	SALL2 (s.e.)						SALL2 (l.e.)					HA (CK2 α)						CK2 β (upper band is wb against CK2αa developped prior stripping and incubation with anti CK2 beta)
	Fig. 1D
	Incorporation of γ32P-labeled ATP; lower molecular weight bands suspected to be CK2 autophosphorylation.												Western blot SALL2 (upper) and CK2α/α´ (lower)

## Sheet: Fig. 2
	Fig. 2B
		SALL2 (upper) and GAPDH (lower)				CK2α/α'
	Fig. 2C
		Flag (SALL2) and GAPDH
		IP for Mass spectrometry and input				other proteins, input only

## Sheet: Fig. 3
	Fig. 3C
		SALL2						p-eIF2β						eIF2β					Actin
	Fig. 3D
	SALL2, HA (CK2α) and GAPDH short exposure						SALL2, HA (CK2α) and GAPDH long exposure

## Sheet: Fig. 4
Fig. 4A		SALL2			GAPDH
Fig. 4C Input
		SALL2 (8% gel)					Ubiquitin C					GAPDH
Fig. 4C IP		SALL2						Ubiquitin C
Fig. 4E Input		SALL2 (upper) and HA (CK2α K68M, lower)				SALL2 (upper) and HA (CK2α K68M, lower) overimposed chemoluminescent and visible images					GAPDH (upper band based on molecular weight, right overimposed chemoluminescent and visible images)							CUL4 (A and B), estimated based on Mol Weight (right overimposed images)
Fig. 4E IP
	SALL2			CUL4B chemoluminescent signal (upper) and overimposed chemoluminescent and visible images (lower)				HA (CK2α K68M)

## Sheet: Fig. 5A-5D-5F
Fig. 5A
	SALL2					p-eIF2β (upper) and overimposed chemoluminescent and visible images (lower)						eIF2β				Actin
Fig. 5D
	SALL2 (upper) and overimposed chemoluminescent and visible images (lower)									cleaved PARP (upper) and overimposed chemoluminescent and visible images (lower)										Actin
Fig. 5F
	SALL2 and cleaved PARP overimposed with visible					p-eIF2β					eIF2β			Actin (upper) and overimposed chemoluminescent and visible images (lower)

## Sheet: Fig.5C qPCR N1
Well	Assay	Well Type	Threshold (dRn)	Ct (dRn)	Outlier		Copias
									SALL2	I	II	III	Prom	desv	CV	Norm	SDnorm
A9	SYBR	Unknown	100	23.98	23.98	-0.87472	0.133438		0	0.133438	0.14687		0.140154	0.00949782	0.0677669	0.0181304	0.00126519
A10	SYBR	Unknown	100	24.43	24.43	-1.0189	0.0957405		12.5	0.0957405	0.0950368		0.0953887	0.000497624	0.00521681	0.0147749	0.00196417
A11	SYBR	Unknown	100	24.56	24.56	-1.06056	0.0869846		15	0.0869846	0.0950368		0.0910107	0.00569373	0.0625611	0.0232183	0.00147526
A12	SYBR	Unknown	100	24.81	24.81	-1.14066	0.0723336		30	0.0723336	0.0807982		0.0765659	0.00598536	0.0781727	0.0221454	0.00179964
A13	SYBR	Unknown	100	24.68	24.68	-1.09901	0.0796147		40	0.0796147	0.0813965		0.0805056	0.0012599	0.0156499	0.0184722	0.000422136
B9	SYBR	Unknown	100	23.85	23.85	-0.833066	0.14687
B10	SYBR	Unknown	100	24.44	24.44	-1.02211	0.0950368
B11	SYBR	Unknown	100	24.44	24.44	-1.02211	0.0950368
B12	SYBR	Unknown	100	24.66	24.66	-1.0926	0.0807982
B13	SYBR	Unknown	101	24.65	24.65	-1.08939	0.0813965
C9	SYBR	Unknown	100			5.6999	501075
C10	SYBR	Unknown	100			5.6999	501075
C11	SYBR	Unknown	100			5.6999	501075
C12	SYBR	Unknown	100			5.6999	501075
									18S	I	II	III	Prom	desv	CV
E9	SYBR	Unknown	0.1	13.49	13.49	0.893283	7.82138		0	7.82138	7.63932		7.73035	0.128733	0.0166529
E10	SYBR	Unknown	0.1	13.86	13.86	0.767133	5.84969		12.5	5.84969	7.06253		6.45611	0.857607	0.132837
E11	SYBR	Unknown	0.1	14.36	14.36	0.596659	3.95056		15	3.95056	3.88902		3.91979	0.0435183	0.0111022
E12	SYBR	Unknown	0.1	14.55	14.55	0.531879	3.40313		30	3.40313	3.51169		3.45741	0.0767651	0.0222031
E13	SYBR	Unknown	0.1	14.22	14.22	0.644391	4.40952		40	4.40952	4.30688		4.3582	0.0725767	0.0166529
F9	SYBR	Unknown	0.1	13.52	13.52	0.883055	7.63932
F10	SYBR	Unknown	0.1	13.62	13.62	0.84896	7.06253
F11	SYBR	Unknown	0.1	14.38	14.38	0.58984	3.88902
F12	SYBR	Unknown	0.1	14.51	14.51	0.545517	3.51169
F13	SYBR	Unknown	1.1	14.25	14.25	0.634163	4.30688
G9	SYBR	Unknown	0.1			6.01868	1.04395e+06
G10	SYBR	Unknown	0.1			6.01868	1.04395e+06
G11	SYBR	Unknown	0.1			6.01868	1.04395e+06
G12	SYBR	Unknown	0.1			6.01868	1.04395e+06

## Sheet: Fig.5C qPCR N2
Well	Assay	Well Type	Threshold (dRn)	Ct (dRn)	Outlier		Copias
									SALL2	I	II	III	Prom	desv	CV	Norm	SDnorm
A9	SYBR	Unknown	100	23.49	23.49	-0.717719	0.19155		0	0.19155	0.203196	0.168971	0.187905	0.017401	0.092605	0.0717381	0.00913565
A10	SYBR	Unknown	100	23.4	23.4	-0.688882	0.2047		12.5	0.2047	0.218754	0.230348	0.217934	0.0128434	0.0589325	0.0639328	0.00588009
A11	SYBR	Unknown	100	23.29	23.29	-0.653637	0.222005		15	0.222005	0.2047	0.235503	0.220736	0.0154405	0.0699501	0.0711276	0.00969488
A12	SYBR	Unknown	100	22.92	22.92	-0.535085	0.291686		30	0.291686	0.281122	0.287413	0.28674	0.00531398	0.0185324	0.0828073	0.00604518
A13	SYBR	Unknown	100	22.98	22.98	-0.55431	0.279055		40	0.279055	0.289542	0.268949	0.279182	0.0102969	0.0368823	0.0836921	0.00934055
B9	SYBR	Unknown	100	23.41	23.41	-0.692086	0.203196
B10	SYBR	Unknown	100	23.31	23.31	-0.660045	0.218754
B11	SYBR	Unknown	100	23.4	23.4	-0.688882	0.2047
B12	SYBR	Unknown	100	22.97	22.97	-0.551105	0.281122
B13	SYBR	Unknown	101	22.93	22.93	-0.538289	0.289542
C9	SYBR	Unknown	100	23.66	23.66	-0.772188	0.168971
C10	SYBR	Unknown	100	23.24	23.24	-0.637616	0.230348
C11	SYBR	Unknown	100	23.21	23.21	-0.628004	0.235503
C12	SYBR	Unknown	100	22.94	22.94	-0.541493	0.287413
C13	SYBR	Unknown	101	23.03	23.03	-0.57033	0.268949
									18S	I	II	III	Prom	desv	CV
E9	SYBR	Unknown	0.1	14.99	14.99	0.381862	2.40914		0	2.40914	2.58551	2.86332	2.61932	0.228972	0.0874164
E10	SYBR	Unknown	0.1	14.46	14.46	0.562564	3.65228		12.5	3.65228	3.40313	3.17098	3.4088	0.2407	0.0706115
E11	SYBR	Unknown	0.1	14.53	14.53	0.538698	3.45699		15	3.45699	2.73158	3.12158	3.10338	0.363047	0.116984
E12	SYBR	Unknown	0.1	14.44	14.44	0.569383	3.71008		30	3.71008	3.22116	3.45699	3.46274	0.244509	0.0706115
E13	SYBR	Unknown	0.1	14.43	14.43	0.572792	3.73932		40	3.73932	3.09717	3.17098	3.33582	0.351381	0.105336
F9	SYBR	Unknown	0.1	14.9	14.9	0.412547	2.58551
F10	SYBR	Unknown	0.1	14.55	14.55	0.531879	3.40313
F11	SYBR	Unknown	0.1	14.83	14.83	0.436413	2.73158
F12	SYBR	Unknown	0.1	14.62	14.62	0.508012	3.22116
F13	SYBR	Unknown	1.1	14.67	14.67	0.490965	3.09717
G9	SYBR	Unknown	0.1	14.77	14.77	0.45687	2.86332
G10	SYBR	Unknown	0.1	14.64	14.64	0.501193	3.17098
G11	SYBR	Unknown	0.1	14.66	14.66	0.494374	3.12158
G12	SYBR	Unknown	0.1	14.53	14.53	0.538698	3.45699
G13	SYBR	Unknown	1.1	14.64	14.64	0.501193	3.17098

## Sheet: Fig.5C qPCR N3
Well	Assay	Well Type	Threshold (dRn)	Ct (dRn)	Outlier		Copias
									SALL2	I	II	III	Prom	desv	CV	Norm	SDnorm
A9	SYBR	Unknown	100	24.52	24.52	-1.04774	0.0895899		0	0.0895899	0.111785	0.124866	0.108747	0.0178331	0.163987	0.0714437	0.0156052
A10	SYBR	Unknown	100	24.17	24.17	-0.935598	0.115985		12.5	0.115985	0.108534	0.116844	0.113788	0.00457013	0.0401636	0.0625759	0.00468672
A11	SYBR	Unknown	100	23.92	23.92	-0.855495	0.139478		15	0.139478	0.138453	0.139478	0.139136	0.000591923	0.00425428	0.0765166	0.0142619
A12	SYBR	Unknown	100	23.91	23.91	-0.852291	0.140511		30	0.140511	0.139478	0.126722	0.13557	0.00768014	0.0566507	0.0908889	0.00891171
A13	SYBR	Unknown	100	23.97	23.97	-0.871516	0.134426		40	0.134426	0.139478	0.134426	0.13611	0.00291642	0.0214269	0.0790585	0.0153826
B9	SYBR	Unknown	100	24.22	24.22	-0.951618	0.111785
B10	SYBR	Unknown	100	24.26	24.26	-0.964434	0.108534
B11	SYBR	Unknown	100	23.93	23.93	-0.858699	0.138453
B12	SYBR	Unknown	100	23.92	23.92	-0.855495	0.139478
B13	SYBR	Unknown	101	23.92	23.92	-0.855495	0.139478
C9	SYBR	Unknown	100	24.07	24.07	-0.903557	0.124866
C10	SYBR	Unknown	100	24.16	24.16	-0.932393	0.116844
C11	SYBR	Unknown	100	23.92	23.92	-0.855495	0.139478
C12	SYBR	Unknown	100	24.05	24.05	-0.897148	0.126722
C13	SYBR	Unknown	101	23.97	23.97	-0.871516	0.134426
									18S	I	II	III	Prom	desv	CV
E9	SYBR	Unknown	0.1	15.38	15.38	0.248892	1.77375		0	1.77375	1.36892	1.42373	1.52213	0.219621	0.144285
E10	SYBR	Unknown	0.1	15.26	15.26	0.289806	1.94897		12.5	1.94897	1.73246	1.77375	1.81839	0.114953	0.0632168
E11	SYBR	Unknown	0.1	15.13	15.13	0.334129	2.15838		15	2.15838	1.81602	1.48072	1.81838	0.338837	0.18634
E12	SYBR	Unknown	0.1	15.49	15.49	0.211388	1.627		30	1.627	1.40155	1.44626	1.4916	0.119371	0.0800287
E13	SYBR	Unknown	0.1	15.64	15.64	0.160245	1.44626		40	1.44626	2.09166	1.627	1.72164	0.332947	0.193389
F9	SYBR	Unknown	0.1	15.71	15.71	0.136379	1.36892
F10	SYBR	Unknown	0.1	15.41	15.41	0.238663	1.73246
F11	SYBR	Unknown	0.1	15.35	15.35	0.25912	1.81602
F12	SYBR	Unknown	0.1	15.68	15.68	0.146608	1.40155
F13	SYBR	Unknown	1.1	15.17	15.17	0.320491	2.09166
G9	SYBR	Unknown	0.1	15.66	15.66	0.153427	1.42373
G10	SYBR	Unknown	0.1	15.38	15.38	0.248892	1.77375
G11	SYBR	Unknown	0.1	15.61	15.61	0.170474	1.48072
G12	SYBR	Unknown	0.1	15.64	15.64	0.160245	1.44626
G13	SYBR	Unknown	1.1	15.49	15.49	0.211388	1.627

## Sheet: Suppl. Fig. 1
Suppl. Fig. 1B
	SALL2

## Sheet: Suppl. Fig. 3
Suppl. Fig. 3A
	Incorporation of γ32P-labeled ATP; lower molecular weight bands suspected to be CK2 autophosphorylation.
	Coomassie

[truncated: 5 more sheets: Supp. Fig. 5, Suppl. Fig. 6, Suppl. Fig. 7, Suppl. Fig. 9, Suppl. Fig. 10]
